# Supplementary material for: Individual‐based analyses reveal effects of behavioral and demographic variables associated with multi‐annual reproductive success of male and female lake sturgeon
Source: Ecol Evol. 2023 Jul 12;13(7):e10253. doi: 10.1002/ece3.10253 (PMC10338754; doi:10.1002/ece3.10253)
Supplement: Supplementary file 1 — Table S1. [file ECE3-13-e10253-s002.xlsx]

## Sheet: Sheet1
Supplemental Table S1. Number of adults sampled (N), measures of genetic diverisity,
including allelic richness (A) and expected heterozygosity (He), probabilities of non-exclusion
for a single and both parents for Black River lake sturgeon over seven years (2001-2007).
Year	N	A	He	NE_1P	NE_2P	NE_PP
2001	115	5.0833	0.59	0.0404017	0.00312655	6.64139e-05
2002	104	5.0833	0.5875	0.0341942	0.00240581	4.14619e-05
2003	120	5	0.5908	0.0431118	0.00324815	6.82642e-05
2004	101	4.6667	0.5983	0.0376723	0.00274695	5.13857e-05
2005	153	4.9167	0.5892	0.0457625	0.00369168	8.82184e-05
2006	225	5.3333	0.5867	0.0398424	0.00302532	6.10677e-05
2007	206	5.25	0.5917	0.0470779	0.00387554	9.20537e-05
